# Supplementary material for: Flexible Perfluoropolyethers-Functionalized CNTs-Based UHMWPE Composites: A Study on Hydrogen Evolution, Conductivity and Thermal Stability
Source: Materials (Basel). 2022 Oct 3;15(19):6883. doi: 10.3390/ma15196883 (PMC9571002; doi:10.3390/ma15196883)
Supplement: Supplementary file 1 [file materials-15-06883-s001.zip]

Archive with 1 entries (1 files):
- materials-1843308-supplementary.pdf
